# Supplementary material for: Estimating the range of incremental cost-effectiveness thresholds for healthcare based on willingness to pay and GDP per capita: A systematic review
Source: PLoS One. 2022 Apr 14;17(4):e0266934. doi: 10.1371/journal.pone.0266934 (PMC9009631; doi:10.1371/journal.pone.0266934)
Supplement: S1 Table — (XLSX) [file pone.0266934.s005.xlsx]

## Sheet: Sheet1
Country	Authers	Publication year	Survey year	WTP/QALY value	Currency unit	Implied PPP conversion rate	WTP/QALY USD converted	GDP per capita on survey year	GDP per capita on 2019
Australia	Shiroiwa et al.	2010	2008	64000	AUD	1.42	45070.4	40530	52680
Australia	Shiroiwa et al.	2010	2008	78000	AUD	1.42	54929.6	40530	52680
Australia	Shiroiwa et al.	2010	2008	89000	AUD	1.42	62676.1	40530	52680
China	Zhao et al.	2011	2009	4711	USD	1	4711	8220	16560
China	Zhao et al.	2011	2009	5012	USD	1	5012	8220	16560
Denmark	Gyld-hansen et al.	2003	2001	88000	DKK	7.4	11891.9	34630	59830
Denmark	Gyld-hansen et al.	2003	2001	74109	DKK	7.4	10014.7	34630	59830
Denmark	Gyld-hansen et al.	2012	N/A	20000	EUR	0.774	25839.8	44890	59830
Denmark	Gyld-hansen et al.	2012	N/A	2740	EUR	0.774	3540.05	44890	59830
Denmark	Gyld-hansen et al.	2012	N/A	8300	EUR	0.774	10723.5	44890	59830
Denmark	Gyld-hansen et al.	2012	N/A	27325	EUR	0.774	35303.6	44890	59830
Denmark	Gyld-hansen et al.	2012	N/A	32495	EUR	0.774	41983.2	44890	59830
Denmark	Gyld-hansen et al.	2012	N/A	44565	EUR	0.774	57577.5	44890	59830
Denmark	Robonson et al.	2013	2008	57389	EUR	0.806	71202.2	44260	59830
Denmark	Robonson et al.	2013	2008	34063	EUR	0.806	42261.8	44260	59830
Denmark	Robonson et al.	2013	2008	42118	EUR	0.806	52255.6	44260	59830
Denmark	Robonson et al.	2013	2008	31456	EUR	0.806	39027.3	44260	59830
Denmark	Robonson et al.	2013	2008	37309	EUR	0.806	46289.1	44260	59830
Denmark	Robonson et al.	2013	2008	25328	EUR	0.806	31424.3	44260	59830
Denmark	Robonson et al.	2013	2008	41316	EUR	0.806	51260.5	44260	59830
Denmark	Robonson et al.	2013	2008	24796	EUR	0.806	30764.3	44260	59830
France	Robonson et al.	2013	2008	26890	EUR	0.86	31267.4	37420	49850
France	Robonson et al.	2013	2008	24852	EUR	0.86	28897.7	37420	49850
France	Robonson et al.	2013	2008	25965	EUR	0.86	30191.9	37420	49850
France	Robonson et al.	2013	2008	16613	EUR	0.86	19317.4	37420	49850
France	Robonson et al.	2013	2008	20115	EUR	0.86	23389.5	37420	49850
France	Robonson et al.	2013	2008	13927	EUR	0.86	16194.2	37420	49850
France	Robonson et al.	2013	2008	19952	EUR	0.86	23200	37420	49850
France	Robonson et al.	2013	2008	11317	EUR	0.86	13159.3	37420	49850
Greece	Afentoula M et al.	2020	2019	26279.9	EUR	0.55	47781.6	30910	30910
Greece	Afentoula M et al.	2020	2019	11175.7	EUR	0.55	20319.5	30910	30910
Greece	Afentoula M et al.	2020	2019	23342.6	EUR	0.55	42441.1	30910	30910
Greece	Afentoula M et al.	2020	2019	27487	EUR	0.55	49976.4	30910	30910
Greece	Afentoula M et al.	2020	2019	11473.9	EUR	0.55	20861.6	30910	30910
Hungary	Robonson et al.	2013	2008	26132	EUR	0.806	32421.8	22830	34340
Hungary	Robonson et al.	2013	2008	19617	EUR	0.806	24338.7	22830	34340
Hungary	Robonson et al.	2013	2008	21791	EUR	0.806	27036	22830	34340
Hungary	Robonson et al.	2013	2008	13222	EUR	0.806	16404.5	22830	34340
Hungary	Robonson et al.	2013	2008	21181	EUR	0.806	26279.2	22830	34340
Hungary	Robonson et al.	2013	2008	11565	EUR	0.806	14348.6	22830	34340
Hungary	Robonson et al.	2013	2008	19117	EUR	0.806	23718.4	22830	34340
Hungary	Robonson et al.	2013	2008	10938	EUR	0.806	13570.7	22830	34340
Japan	Shiroiwa et al.	2010	2008	5000000	JPY	116.4	42955.3	35510	43580
Japan	Shiroiwa et al.	2010	2008	6400000	JPY	116.4	54982.8	35510	43580
Japan	Shiroiwa et al.	2010	2008	5400000	JPY	116.4	46391.8	35510	43580
Japan	Shiroiwa et al.	2013	2011	50000	USD	1	50000	36220	43580
Japan	Igarashi et al.	2019	N/A	3910000	JPY	101.77	38420	43580	43580
Japan	Igarashi et al.	2019	N/A	2600000	JPY	101.77	25547.8	43580	43580
Japan	Igarashi et al.	2019	N/A	6380000	JPY	101.77	62690.4	43580	43580
Japan	Igarashi et al.	2019	N/A	3640000	JPY	101.77	35766.9	43580	43580
Japan	Igarashi et al.	2019	N/A	5040000	JPY	101.77	49523.4	43580	43580
Japan	Igarashi et al.	2019	N/A	2990000	JPY	101.77	29380	43580	43580
Japan	Igarashi et al.	2019	N/A	4210000	JPY	101.77	41367.8	43580	43580
Japan	Igarashi et al.	2019	N/A	14900000	JPY	101.77	146409	43580	43580
Japan	Igarashi et al.	2019	N/A	4700000	JPY	101.77	46182.6	43580	43580
Netherland	Bobinac et al.	2010	2008	24500	EUR	0.86	28488.4	46000	59670
Netherland	Bobinac et al.	2012	N/A	65100	EUR	0.82	79390.2	47340	59670
Netherland	Bobinac et al.	2012	N/A	52200	EUR	0.82	63658.5	47340	59670
Netherland	Bobinac et al.	2012	N/A	83200	EUR	0.82	101463	47340	59670
Netherland	Bobinac et al.	2012	N/A	59200	EUR	0.82	72195.1	47340	59670
Netherland	Bobinac et al.	2013	N/A	80800	EUR	0.8	101000	49310	59670
Netherland	Bobinac et al.	2013	N/A	110100	EUR	0.8	137625	49310	59670
Netherland	Bobinac et al.	2013	N/A	113200	EUR	0.8	141500	49310	59670
Netherland	Bobinac et al.	2013	N/A	78000	EUR	0.8	97500	49310	59670
Netherland	Bobinac et al.	2013	N/A	75900	EUR	0.8	94875	49310	59670
Netherland	Bobinac et al.	2013	N/A	55400	EUR	0.8	69250	49310	59670
Netherland	Bobinac et al.	2013	2010	8300	EUR	0.8	10375	49310	59670
Netherland	Bobinac et al.	2013	2010	16200	EUR	0.8	20250	49310	59670
Netherland	Bobinac et al.	2013	2010	6800	EUR	0.8	8500	49310	59670
Netherland	Bobinac et al.	2013	2010	13600	EUR	0.8	17000	49310	59670
Netherland	Bobinac et al.	2013	2010	12000	EUR	0.8	15000	49310	59670
Netherland	Bobinac et al.	2013	2010	7600	EUR	0.8	9500	49310	59670
Netherland	Bobinac et al.	2013	2010	11900	EUR	0.8	14875	49310	59670
Netherland	Bobinac et al.	2013	2010	15200	EUR	0.8	19000	49310	59670
Netherland	Bobinac et al.	2013	2010	9000	EUR	0.8	11250	49310	59670
Netherland	Bobinac et al.	2013	2010	21400	EUR	0.8	26750	49310	59670
Netherland	Bobinac et al.	2013	2010	5900	EUR	0.8	7375	49310	59670
Netherland	Bobinac et al.	2013	2010	10400	EUR	0.8	13000	49310	59670
Netherland	Bobinac et al.	2013	2010	2900	EUR	0.8	3625	49310	59670
Netherland	Bobinac et al.	2013	2010	8100	EUR	0.8	10125	49310	59670
Netherland	Bobinac et al.	2013	2010	4600	EUR	0.8	5750	49310	59670
Netherland	Bobinac et al.	2013	2010	5500	EUR	0.8	6875	49310	59670
Netherland	Bobinac et al.	2013	2010	1200	EUR	0.8	1500	49310	59670
Netherland	Bobinac et al.	2013	2010	11900	EUR	0.8	14875	49310	59670
Netherland	Bobinac et al.	2013	2010	5700	EUR	0.8	7125	49310	59670
Netherland	Bobinac et al.	2013	2010	13900	EUR	0.8	17375	49310	59670
Netherland	Bobinac et al.	2013	2010	3300	EUR	0.8	4125	49310	59670
Netherland	Bobinac et al.	2013	2010	13900	EUR	0.8	17375	49310	59670
Netherland	Bobinac et al.	2013	2010	4500	EUR	0.8	5625	49310	59670
Netherland	Bobinac et al.	2013	2010	8200	EUR	0.8	10250	49310	59670
Netherland	Bobinac et al.	2013	2010	2900	EUR	0.8	3625	49310	59670
Netherland	Bobinac et al.	2013	2010	14200	EUR	0.8	17750	49310	59670
Netherland	Bobinac et al.	2013	2010	6300	EUR	0.8	7875	49310	59670
Netherland	Bobinac et al.	2013	2010	17900	EUR	0.8	22375	49310	59670
Netherland	Bobinac et al.	2013	2010	2400	EUR	0.8	3000	49310	59670
Netherland	Robonson et al.	2013	2008	24892	EUR	0.86	28944.2	46000	59670
Netherland	Robonson et al.	2013	2008	22211	EUR	0.86	25826.7	46000	59670
Netherland	Robonson et al.	2013	2008	27418	EUR	0.86	31881.4	46000	59670
Netherland	Robonson et al.	2013	2008	18623	EUR	0.86	21654.7	46000	59670
Netherland	Robonson et al.	2013	2008	23133	EUR	0.86	26898.8	46000	59670
Netherland	Robonson et al.	2013	2008	16819	EUR	0.86	19557	46000	59670
Netherland	Robonson et al.	2013	2008	27345	EUR	0.86	31796.5	46000	59670
Netherland	Robonson et al.	2013	2008	15738	EUR	0.86	18300	46000	59670
Norwey	Robonson et al.	2013	2008	37427	EUR	0.806	46435.5	61820	65900
Norwey	Robonson et al.	2013	2008	33685	EUR	0.806	41792.8	61820	65900
Norwey	Robonson et al.	2013	2008	41298	EUR	0.806	51238.2	61820	65900
Norwey	Robonson et al.	2013	2008	26399	EUR	0.806	32753.1	61820	65900
Norwey	Robonson et al.	2013	2008	29474	EUR	0.806	36568.2	61820	65900
Norwey	Robonson et al.	2013	2008	21602	EUR	0.806	26801.5	61820	65900
Norwey	Robonson et al.	2013	2008	41003	EUR	0.806	50872.2	61820	65900
Norwey	Robonson et al.	2013	2008	24757	EUR	0.806	30715.9	61820	65900
Poland	Robonson et al.	2013	2008	40023	EUR	0.806	49656.3	19620	34690
Poland	Robonson et al.	2013	2008	35773	EUR	0.806	44383.4	19620	34690
Poland	Robonson et al.	2013	2008	29188	EUR	0.806	36213.4	19620	34690
Poland	Robonson et al.	2013	2008	22434	EUR	0.806	27833.7	19620	34690
Poland	Robonson et al.	2013	2008	32104	EUR	0.806	39831.3	19620	34690
Poland	Robonson et al.	2013	2008	23104	EUR	0.806	28665	19620	34690
Poland	Robonson et al.	2013	2008	25716	EUR	0.806	31905.7	19620	34690
Poland	Robonson et al.	2013	2008	18601	EUR	0.806	23078.2	19620	34690
Republic of Korea	Shiroiwa et al.	2013	2008	68000000	KRW	824.13	82511.3	28550	44660
Republic of Korea	Shiroiwa et al.	2013	2008	79000000	KRW	824.13	95858.7	28550	44660
Republic of Korea	Shiroiwa et al.	2013	2008	69000000	KRW	824.13	83724.7	28550	44660
Republic of Korea	Song HJ et al. et al.	2018	2015	35000000	KRW	857.37	40822.5	37910	44660
Republic of Korea	Song HJ et al. et al.	2018	2015	15000000	KRW	857.37	17495.4	37910	44660
Republic of Korea	Song HJ et al. et al.	2018	2015	22000000	KRW	857.37	25659.9	37910	44660
Republic of Korea	Song HJ et al. et al.	2018	2015	27000000	KRW	857.37	31491.7	37910	44660
Spain	Pintto-Prades et al.	2009	N/A	27192	EUR	0.74	36745.9	31300	42600
Spain	Pintto-Prades et al.	2009	N/A	17898	EUR	0.74	24186.5	31300	42600
Spain	Pintto-Prades et al.	2009	N/A	54803	EUR	0.74	74058.1	31300	42600
Spain	Pintto-Prades et al.	2009	N/A	33269	EUR	0.74	44958.1	31300	42600
Spain	Pintto-Prades et al.	2009	N/A	16230	EUR	0.74	21932.4	31300	42600
Spain	Pintto-Prades et al.	2009	N/A	63032	EUR	0.74	85178.4	31300	42600
Spain	Pintto-Prades et al.	2009	N/A	75158	EUR	0.74	101565	31300	42600
Spain	Pintto-Prades et al.	2009	N/A	36199	EUR	0.74	48917.6	31300	42600
Spain	Pintto-Prades et al.	2009	N/A	112596	EUR	0.74	152157	31300	42600
Spain	Pintto-Prades et al.	2009	N/A	28393	EUR	0.74	38368.9	31300	42600
Spain	Pintto-Prades et al.	2009	N/A	20454	EUR	0.74	27640.5	31300	42600
Spain	Pintto-Prades et al.	2009	N/A	50755	EUR	0.74	68587.8	31300	42600
Spain	Pintto-Prades et al.	2009	N/A	18453	EUR	0.74	24936.5	31300	42600
Spain	Pintto-Prades et al.	2009	N/A	13484	EUR	0.74	18221.6	31300	42600
Spain	Pintto-Prades et al.	2009	N/A	34752	EUR	0.74	46962.2	31300	42600
Spain	Pintto-Prades et al.	2009	N/A	20158	EUR	0.74	27240.5	31300	42600
Spain	Pintto-Prades et al.	2009	N/A	8881	EUR	0.74	12001.4	31300	42600
Spain	Pintto-Prades et al.	2009	N/A	26253	EUR	0.74	35477	31300	42600
Spain	Pintto-Prades et al.	2009	N/A	10197	EUR	0.74	13779.7	31300	42600
Spain	Pintto-Prades et al.	2009	N/A	30574	EUR	0.74	41316.2	31300	42600
Spain	Pintto-Prades et al.	2009	N/A	10685	EUR	0.74	14439.2	31300	42600
Spain	Pintto-Prades et al.	2009	N/A	38068	EUR	0.74	51443.2	31300	42600
Spain	Pintto-Prades et al.	2009	N/A	11639	EUR	0.74	15728.4	31300	42600
Spain	Pintto-Prades et al.	2009	N/A	8151	EUR	0.74	11014.9	31300	42600
Spain	Pintto-Prades et al.	2009	N/A	5358	EUR	0.74	7240.54	31300	42600
Spain	Pintto-Prades et al.	2009	N/A	12088	EUR	0.74	16335.1	31300	42600
Spain	Pintto-Prades et al.	2009	N/A	4805	EUR	0.74	6493.24	31300	42600
Spain	Pintto-Prades et al.	2009	N/A	12387	EUR	0.74	16739.2	31300	42600
Spain	Pintto-Prades et al.	2009	N/A	4992	EUR	0.74	6745.95	31300	42600
Spain	Pintto-Prades et al.	2009	N/A	13277	EUR	0.74	17941.9	31300	42600
Spain	Pintto-Prades et al.	2009	N/A	4585	EUR	0.74	6195.95	31300	42600
Spain	Pintto-Prades et al.	2009	N/A	16407	EUR	0.74	22171.6	31300	42600
Spain	Pintto-Prades et al.	2009	N/A	23487	EUR	0.74	31739.2	31300	42600
Spain	Pintto-Prades et al.	2009	N/A	21777	EUR	0.74	29428.4	31300	42600
Spain	Pintto-Prades et al.	2009	N/A	37860	EUR	0.74	51162.2	31300	42600
Spain	Pintto-Prades et al.	2009	N/A	76235	EUR	0.74	103020	31300	42600
Spain	Pintto-Prades et al.	2009	N/A	123724	EUR	0.74	167195	31300	42600
Spain	Robonson et al.	2013	2008	38162	EUR	0.74	51570.3	32590	42600
Spain	Robonson et al.	2013	2008	50083	EUR	0.74	67679.7	32590	42600
Spain	Robonson et al.	2013	2008	52876	EUR	0.74	71454.1	32590	42600
Spain	Robonson et al.	2013	2008	33789	EUR	0.74	45660.8	32590	42600
Spain	Robonson et al.	2013	2008	25629	EUR	0.74	34633.8	32590	42600
Spain	Robonson et al.	2013	2008	28049	EUR	0.74	37904.1	32590	42600
Spain	Robonson et al.	2013	2008	39356	EUR	0.74	53183.8	32590	42600
Spain	Robonson et al.	2013	2008	26299	EUR	0.74	35539.2	32590	42600
Sweden	Robonson et al.	2013	2008	35200	EUR	0.806	43672.5	41880	55660
Sweden	Robonson et al.	2013	2008	34824	EUR	0.806	43206	41880	55660
Sweden	Robonson et al.	2013	2008	28805	EUR	0.806	35738.2	41880	55660
Sweden	Robonson et al.	2013	2008	19287	EUR	0.806	23929.3	41880	55660
Sweden	Robonson et al.	2013	2008	27696	EUR	0.806	34362.3	41880	55660
Sweden	Robonson et al.	2013	2008	16908	EUR	0.806	20977.7	41880	55660
Sweden	Robonson et al.	2013	2008	33142	EUR	0.806	41119.1	41880	55660
Sweden	Robonson et al.	2013	2008	18292	EUR	0.806	22694.8	41880	55660
Sweden	Sund et al. et al.	2018	2014	280000	SEK	8.73	32073.3	46940	55660
Taiwan	Shiroiwa et al.	2013	2008	2100000	NT$	16.29	128913	34950	53420
Taiwan	Shiroiwa et al.	2013	2008	1900000	NT$	16.29	116636	34950	53420
Taiwan	Shiroiwa et al.	2013	2008	1800000	NT$	16.29	110497	34950	53420
Thailand	Thavorncharoensap et al.	2013	N/A	103416	Baht	12.25	8442.12	15410	19230
Thailand	Thavorncharoensap et al.	2013	N/A	73051	Baht	12.25	5963.35	15410	19230
Thailand	Thavorncharoensap et al.	2013	N/A	98211	Baht	12.25	8017.22	15410	19230
Thailand	Thavorncharoensap et al.	2013	N/A	72238	Baht	12.25	5896.98	15410	19230
Thailand	Thavorncharoensap et al.	2013	N/A	159602	Baht	12.25	13028.7	15410	19230
Thailand	Thavorncharoensap et al.	2013	N/A	110223	Baht	12.25	8997.8	15410	19230
Thailand	Thavorncharoensap et al.	2013	N/A	242778	Baht	12.25	19818.6	15410	19230
Thailand	Thavorncharoensap et al.	2013	N/A	180514	Baht	12.25	14735.8	15410	19230
Thailand	Thavorncharoensap et al.	2013	N/A	191947	Baht	12.25	15669.1	15410	19230
Thailand	Thavorncharoensap et al.	2013	N/A	144357	Baht	12.25	11784.2	15410	19230
Thailand	Thavorncharoensap et al.	2013	N/A	158325	Baht	12.25	12924.5	15410	19230
Thailand	Thavorncharoensap et al.	2013	N/A	115396	Baht	12.25	9420.08	15410	19230
Thailand	Thavorncharoensap et al.	2013	N/A	320125	Baht	12.25	26132.7	15410	19230
Thailand	Thavorncharoensap et al.	2013	N/A	192467	Baht	12.25	15711.6	15410	19230
Thailand	Thavorncharoensap et al.	2013	N/A	350161	Baht	12.25	28584.6	15410	19230
Thailand	Thavorncharoensap et al.	2013	N/A	204648	Baht	12.25	16706	15410	19230
Thailand	Thavorncharoensap et al.	2013	2008	137000	Baht	11.9	11512.6	12260	19230
Thailand	Thavorncharoensap et al.	2013	2008	46000	Baht	11.9	3865.55	12260	19230
Thailand	Thavorncharoensap et al.	2013	2008	91000	Baht	11.9	7647.06	12260	19230
Thailand	Thavorncharoensap et al.	2013	2008	113000	Baht	11.9	9495.8	12260	19230
Thailand	Thavorncharoensap et al.	2013	2008	26000	Baht	11.9	2184.87	12260	19230
Thailand	Thavorncharoensap et al.	2013	2008	91000	Baht	11.9	7647.06	12260	19230
Thailand	Thavorncharoensap et al.	2013	2008	285000	Baht	11.9	23949.6	12260	19230
Thailand	Thavorncharoensap et al.	2013	2008	101000	Baht	11.9	8487.39	12260	19230
Thailand	Thavorncharoensap et al.	2013	2008	88000	Baht	11.9	7394.96	12260	19230
Thailand	Thavorncharoensap et al.	2013	2008	185000	Baht	11.9	15546.2	12260	19230
Thailand	Thavorncharoensap et al.	2013	2008	59000	Baht	11.9	4957.98	12260	19230
Thailand	Thavorncharoensap et al.	2013	2008	92000	Baht	11.9	7731.09	12260	19230
Thailand	Nimdet et al.	2015	2013	243120	Baht	12.25	19846.5	15410	19230
UK	Shiroiwa et al.	2013	2008	23000	GBP	0.7	32857.1	36900	48600
UK	Shiroiwa et al.	2013	2008	26000	GBP	0.7	37142.9	36900	48600
UK	Shiroiwa et al.	2013	2008	38000	GBP	0.7	54285.7	36900	48600
UK	Robonson et al.	2013	2008	23267	EUR	0.7	33238.6	36900	48600
UK	Robonson et al.	2013	2008	21182	EUR	0.7	30260	36900	48600
UK	Robonson et al.	2013	2008	29308	EUR	0.7	41868.6	36900	48600
UK	Robonson et al.	2013	2008	15897	EUR	0.7	22710	36900	48600
UK	Robonson et al.	2013	2008	23285	EUR	0.7	33264.3	36900	48600
UK	Robonson et al.	2013	2008	14848	EUR	0.7	21211.4	36900	48600
UK	Robonson et al.	2013	2008	20525	EUR	0.7	29321.4	36900	48600
UK	Robonson et al.	2013	2008	13228	EUR	0.7	18897.1	36900	48600
USA	Byrne et al.	2005	2001	2844.1	USD	1	2844.1	37100	65050
USA	Byrne et al.	2005	2001	3020.1	USD	1	3020.1	37100	65050
USA	Byrne et al.	2005	2001	4490.8	USD	1	4490.8	37100	65050
USA	Byrne et al.	2005	2001	4040.2	USD	1	4040.2	37100	65050
USA	Byrne et al.	2005	2001	3802.3	USD	1	3802.3	37100	65050
USA	Byrne et al.	2005	2001	5689.8	USD	1	5689.8	37100	65050
USA	Lieu et al.	2009	2005	33000	USD	1	33000	44030	65050
USA	Shiroiwa et al.	2013	2008	62000	USD	1	62000	48470	65050
USA	Shiroiwa et al.	2013	2008	69000	USD	1	69000	48470	65050
USA	Shiroiwa et al.	2013	2008	96000	USD	1	96000	48470	65050
