# Supplementary material for: Estimating the range of incremental cost-effectiveness thresholds for healthcare based on willingness to pay and GDP per capita: A systematic review
Source: PLoS One. 2022 Apr 14;17(4):e0266934. doi: 10.1371/journal.pone.0266934 (PMC9009631; doi:10.1371/journal.pone.0266934)
Supplement: S2 Table — (XLSX) [file pone.0266934.s006.xlsx]

## Sheet: Sheet1
Country	WTPmean adjusted to USD2019	HALE	Cook`s distance	Absolute of dffits
Denmark	33695	71.8	0.0051035	0.0980366
Hungary	26432	66.8	0.138114	0.563001
Netherland	56623.8	72.1	0.00289253	0.0736825
Spain	53888	73.8	0.0342913	0.262165
Sweden	37032.5	72.4	0.011994	0.151351
UK	41723	71.9	0.00358597	0.0821195
USA	46265.3	68.5	0.0388316	0.281121
Australia	62198	73	0.0155856	0.172761
China	5525	68.7	0.0602425	0.34142
Japan	55578	74.8	0.0690164	0.385645
ROK	67359.5	73	0.0162434	0.176075
Thailand	15938	66.8	0.194615	0.663228
Poland	41784	68.5	0.0374868	0.27538
Norway	47068	73	0.0171707	0.182403
France	29251	73.4	0.0515336	0.322844
Greece	36276	72	0.00644754	0.110367
Taiwan	140840	70	6.92689	4.55212
