# Supplementary material for: Estimating the range of incremental cost-effectiveness thresholds for healthcare based on willingness to pay and GDP per capita: A systematic review
Source: PLoS One. 2022 Apr 14;17(4):e0266934. doi: 10.1371/journal.pone.0266934 (PMC9009631; doi:10.1371/journal.pone.0266934)
Supplement: S2 File — (IPYNB) [file pone.0266934.s008.ipynb]

# %% [code]
import pandas as pd
from statsmodels.formula.api import ols


# %% [code]
data=pd.read_excel('/content/data.xlsx')

# %% [code]
data.head(
)

# %% [code]
df = pd.DataFrame(data)

# %% [code]
model = ols('HALE ~ meanUSD2019_average_3',df).fit()

# %% [code]
infl = model.get_influence()

# %% [code]
sm_fr = infl.summary_frame()

# %% [code]
sm_fr
